# Supplementary material for: Single-molecule visualization reveals the damage search mechanism for the human NER protein XPC-RAD23B
Source: Nucleic Acids Res. 2019 Aug 2;47(16):8337–47. doi: 10.1093/nar/gkz629 (PMC6895271; doi:10.1093/nar/gkz629)
Supplement: gkz629_Supplemental_Files [file gkz629_supplemental_files.zip]

Archive with 4 entries (4 files):
- Movie_S1_Diffusive_Motion.mp4
- Movie_S2_Immobile_Species.mp4
- Movie_S3_Constrained_Motion.mp4
- NAR_SupplementaryData_Revision_NAR-01904-H-2019.docx
